# Supplementary material for: Insights into Microbiome and Metabolic Signatures of Children Undergoing Peanut Oral Immunotherapy
Source: Children (Basel). 2022 Aug 9;9(8):1192. doi: 10.3390/children9081192 (PMC9406383; doi:10.3390/children9081192)
Supplement: Supplementary file 1 [file children-09-01192-s001.zip]

Archive with 1 entries (1 files):
- children-1801420-supplementary.pdf
